# Supplementary material for: JAK1 inactivation promotes proliferation and migration of endometrial cancer cells via upregulating the hypoxia-inducible factor signaling pathway
Source: Cell Commun Signal. 2022 Nov 14;20:177. doi: 10.1186/s12964-022-00990-5 (PMC9661757; doi:10.1186/s12964-022-00990-5)
Supplement: Supplementary file 5 — Additional file 5. Supplementary Tables. [file 12964_2022_990_MOESM5_ESM.xls]

## Sheet: Table. 1 IHC in 45 specimen
Supplementary Table. 1 IHC scores in 45 cases of endometrial cancer specimens and the associated clinical information
Sample	Pathology No.	JAK1 IHC score	Sex	Age	Grade	Histology	Lymph node	Myometrial invasion	LVSI
1	E18-16262	2	Female	53	I	Endometrioid	-	<50%	-
2	E19-19699	3	Female	78	II	Endometrioid	-	<50%	-
3	E18-19766	2	Female	64	0	Serous	1	>50%	1
4	E20-7647	4	Female	53	II	Endometrioid	-	<50%	-
5	E19-13607	4	Female	55	I	Endometrioid	-	<50%	-
6	E19-13625	3	Female	52	I	Endometrioid	-	<50%	1
7	E19-10236	4	Female	59	I	Endometrioid	-	<50%	-
8	E19-11059	4	Female	76	I	Endometrioid	-	<50%	-
9	E19-8519	2	Female	56	I	Endometrioid	-	<50%	-
10	E19-9464	2	Female	53	I	Endometrioid	-	>50%	-
11	E19-8478	3	Female	57	I	Endometrioid	-	<50%	-
12	E19-8518	3	Female	66	II	Endometrioid	-	<50%	-
13	E19-2524	4	Female	46	II	Endometrioid	-	>50%	-
14	E19-4329	4	Female	67	I	Endometrioid	-	<50%	-
15	E20-32212	6	Female	56	I	Endometrioid	-	<50%	-
16	E20-33150	3	Female	60	II	Endometrioid	-	>50%	-
17	E20-28962	6	Female	59	I	Endometrioid	-	>50%	-
18	E20-31378	6	Female	71	I	Endometrioid	-	<50%	-
19	E18-32555	6	Female	55	I	Endometrioid	-	<50%	-
20	E18-20140	4	Female	50	I	Endometrioid	-	<50%	-
21	E18-29204	4	Female	42	I	Endometrioid	-	>50%	-
22	E18-9391	4	Female	58	I	Endometrioid	-	<50%	-
23	E18-18470	4	Female	42	I	Endometrioid	-	<50%	-
24	E18-00835	4	Female	69	I	Endometrioid	-	<50%	-
25	E18-16262	2	Female	53	0	Serous	-	>50%	-
26	E19-32747	2	Female	71	I	Endometrioid	-	<50%	-
27	E19-27716	4	Female	70	I	Endometrioid	-	<50%	-
28	E19-29386	4	Female	50	I	Endometrioid	-	<50%	-
29	E19-25403	2	Female	26	II	Endometrioid	-	<50%	-
30	E19-26256	4	Female	50	I	Endometrioid	-	<50%	-
31	E19-21780	2	Female	57	I	Endometrioid	-	<50%	-
32	E18-7920	2	Female	53	0	Serous	1	>50%	1
33	E19-23949	2	Female	47	II	Endometrioid	-	<50%	-
34	E20-20039	4	Female	65	II	Endometrioid	-	<50%	-
35	E20-12031	4	Female	68	I	Endometrioid	-	<50%	-
36	E20-20158	2	Female	68	I	Endometrioid	-	<50%	-
37	E20-21531	2	Female	53	III	Endometrioid	-	<50%	-
38	E20-26914	2	Female	56	II	Endometrioid	-	<50%	-
39	E20-27405	2	Female	76	I	Endometrioid	-	<50%	-
40	E21-13988	2	Female	45	III	Endometrioid	-	<50%	-
41	E21-14599	2	Female	55	III	Endometrioid	-	<50%	-
42	E19-17070	2	Female	57	II	Endometrioid	-	<50%	1
43	E20-04409	2	Female	49	I	Endometrioid	-	<50%	-
44	E20-21409	2	Female	40	I	Endometrioid	-	<50%	-
45	E20-9832	1	Female	57	0	Serous	1	>50%	1

## Sheet:  Table. 2 shRNA sequences
Supplementary Table. 2 shRNA sequences
name	5’	stem	loop	stem	3’
sh J1-1 a	Ccgg	ctTCGGTTTAACCAAAGCAAT	CTCGAG	ATTGCTTTGGTTAAACCGAAG	TTTTTg
sh J1-1 b	aattcaaaaa	ctTCGGTTTAACCAAAGCAAT	CTCGAG	ATTGCTTTGGTTAAACCGAAG
sh J1-2 a	Ccgg	gaCAGTCACAAGACTTGTGAA	CTCGAG	TTCACAAGTCTTGTGACTGTC	TTTTTg
sh J1-2 b	aattcaaaaa	gaCAGTCACAAGACTTGTGAA	CTCGAG	TTCACAAGTCTTGTGACTGTC

## Sheet: Table. 3 siRNA sequences
Supplementary Table. 3 siRNA sequences
name	Sequence
HIF-1α-siR	5′-GCCACUUCGAAGUAGUGCUdTdT-3′
HIF-2α-siR	5′-GCGACAGCUGGAGUAUGAAdTdT-3′

## Sheet: Table. 4 Primer sequences 
Supplementary Table. 4 Primer sequences for qPCR
Gene	Sequence
HIF-1α	Forward 5'-TGGTGCTGATTTGTGAACCCA-3'
	Reverse 5'-GGCAAGCATCCTGTACTGTCC-3'
HIF-2α	Forward 5'-ACGCCCAATAGCCCTGAAGA-3'
	Reverse 5'-GCTCATTGAAATCCGTCTGGGT-3'
BINP3	Forward 5'-GCCATCGGATTGGGGATCTAT-3'
	Reverse 5'-GCTATGTTGCAAGCTCAGAAGT-3'
CA9	Forward 5'-CTGGTGACTCTCGGCTACAG-3'
	Reverse 5'-GGAATTCAGCTGGACTGGCT-3'
CAV1	Forward 5'-CGTAGACTCGGAGGGACATC-3'
	Reverse 5'-GCGTCGTACACTTGCTTCTC-3'
EROA1	Forward 5'-CGACTTGGAGCAGTGGATGAAT-3'
	Reverse 5'-CCACCAGCAGATCCAATCATCAG-3'
PDK3	Forward 5'-AGTGACCTAGGTGGTGGTGT-3'
	Reverse 5'-ACCAAATCCAGCCAAAGGGG-3'
PGK1	Forward 5'-GTCAATCTGCCACAGAAGGCT-3'
	Reverse 5'-TGCAACTTTAGCTCCGCCC-3'
PLAT	Forward 5'-TTTCGCCCAGCCAGGAAATC-3'
	Reverse 5'-CGCAGCCATGACTGATGTTG-3'
GAPDH	Forward 5'-GGAAGCTTGTCATCAATGGAAATC-3'
	Reverse 5'-TGATGACCCTTTTGGCTCCC-3'

## Sheet: table.5 RNA seq
Supplementary Table. 5 The differentially expressed genes in JAK1 konckdown KLE cells
SYMBOL	log2FoldChange	pvalue	padj	stat
CFH	-1.25217	8.09e-10	2.76e-08	down
LASP1	-1.33672	1.16e-25	1.61e-23	down
WDR54	1.27142	7.35e-26	1.05e-23	up
SYPL1	-1.11016	1.59e-09	5.25e-08	down
IL32	-1.58884	1.92e-07	4.59e-06	down
CD9	1.20473	8.95e-35	2.1e-32	up
PRSS3	1.9745	1.33e-07	3.25e-06	up
MVP	-1.29721	6.36e-18	5.15e-16	down
SNAI2	-1.05502	2.42e-05	0.000357267	down
VIM	1.0956	1.15e-35	2.8e-33	up
HSPA5	-1.20085	2.64e-54	1.18e-51	down
KITLG	-1.47145	9.25e-09	2.72e-07	down
LTBP1	1.25932	1.05e-05	0.00016938	up
DKK3	2.89274	3.47e-20	3.22e-18	up
FSTL4	1.33952	2.55e-14	1.44e-12	up
PTPRU	-1.82275	3.49e-06	6.34e-05	down
SPAG4	4.45656	6.8e-11	2.67e-09	up
VMP1	1.81591	3.44e-108	3.97e-105	up
DLX3	-6.31403	8.14e-07	1.72e-05	down
ME1	-1.41946	1.51e-15	9.51e-14	down
PDK3	2.44536	9.48e-75	6.56e-72	up
KCNAB2	-1.05626	3.59e-07	8.06e-06	down
TGFBR3	-1.37537	5.1e-11	2.04e-09	down
SLC12A3	-1.44968	6.4e-28	1.03e-25	down
FAM50A	1.04535	1.07e-13	5.8e-12	up
ALDH3A2	-1.22035	7.86e-37	1.98e-34	down
P4HA2	1.04568	1.61e-14	9.27e-13	up
TMEM38A	1.24214	2.8e-10	1.01e-08	up
CA12	1.11485	4.6e-13	2.34e-11	up
MBNL3	-1.69015	4.33e-25	5.65e-23	down
FGFR1	1.09643	1.54e-08	4.4e-07	up
TNPO1	-1.00929	3.59e-24	4.32e-22	down
SLC27A5	1.10789	1.69e-13	9.08e-12	up
AKR1B1	-2.00968	1.89e-130	2.91e-127	down
PTHLH	1.57858	7.39e-18	5.91e-16	up
TFAP2C	1.24524	0.000778879	0.00721271	up
PIR	-1.00205	3.22e-15	1.98e-13	down
SLC8B1	-1.02522	0.000196904	0.00220938	down
OAS1	-1.19859	2.79e-17	2.12e-15	down
GLG1	1.00387	5.14e-25	6.65e-23	up
LAMB1	1.02294	2.98e-11	1.23e-09	up
ITGA6	1.39796	3.49e-27	5.42e-25	up
TGM1	-1.03433	0.000194485	0.00218578	down
SUCO	-1.088	2.06e-07	4.9e-06	down
LZTR1	-3.16702	4.68e-12	2.1e-10	down
PES1	-1.20937	1.71e-12	7.99e-11	down
APOL1	-2.12697	1.05e-06	2.14e-05	down
PROCR	1.01416	0.00012293	0.00147122	up
MYBL2	1.07762	7.41e-16	4.78e-14	up
PGK1	1.06114	5.48e-42	1.58e-39	up
NME4	1.20597	1.02e-12	4.92e-11	up
PLAT	3.46744	9.4e-21	9.16e-19	up
NDRG1	2.04732	2.73e-30	5.11e-28	up
TRPS1	1.34924	2.98e-22	3.15e-20	up
BNIP3L	1.37915	1.5e-33	3.3e-31	up
FSD1	1.59114	3.58e-06	6.48e-05	up
RABAC1	1.32586	1.74e-31	3.54e-29	up
CAV1	2.27691	3.84e-156	1.33e-152	up
IMPDH1	-1.11029	4.85e-15	2.92e-13	down
PTGR1	-1.44723	8.45e-47	3.16e-44	down
DNM1	1.08218	0.000189313	0.00213808	up
CA9	2.00293	0.00021727	0.0024086	up
DDX58	-1.75577	1.08e-17	8.47e-16	down
SH3GL2	-1.58214	3.32e-10	1.18e-08	down
VSIR	-1.3587	9.67e-07	2e-05	down
MAP3K8	-1.18154	2.22e-06	4.21e-05	down
TRIM16L	-1.77165	2.52e-66	1.34e-63	down
ENO3	1.50876	1.25e-38	3.39e-36	up
ALDH3A1	-1.38313	4.11e-25	5.41e-23	down
ALDOC	1.12619	3.61e-05	0.000505894	up
HSPA8	-1.71813	5.93e-95	5.13e-92	down
CHORDC1	-1.00835	4.53e-15	2.75e-13	down
SLC35F2	1.32796	1.28e-49	5.36e-47	up
OAS2	-5.53302	5.75e-06	9.86e-05	down
MGP	2.54147	1.25e-11	5.42e-10	up
ENO2	2.59788	3.68e-21	3.66e-19	up
COL12A1	-1.03259	3.43e-12	1.57e-10	down
ARFGEF3	1.24615	2.24e-06	4.23e-05	up
QKI	1.18974	4.73e-09	1.46e-07	up
CCND3	-1.03455	2.15e-17	1.66e-15	down
HBEGF	1.24325	5.09e-05	0.000675504	up
CCNG1	-1.7519	3.47e-26	5.06e-24	down
FAM162A	1.49483	1.51e-29	2.64e-27	up
COL7A1	1.72343	3.34e-16	2.22e-14	up
PLSCR4	-1.00052	8.47e-05	0.00106065	down
FOXP1	2.26359	8.16e-106	8.06e-103	up
IFIH1	-1.68072	1.8e-06	3.46e-05	down
FN1	1.64782	1.06e-33	2.37e-31	up
IGFBP5	2.34504	1.19e-05	0.000187847	up
SDC1	1.18515	5.84e-07	1.27e-05	up
KYNU	-1.48984	1.02e-43	3.3e-41	down
CAPZA1	1.00833	2.72e-21	2.75e-19	up
NCF2	-1.60048	2.65e-06	4.95e-05	down
RGS2	1.12688	0.00013546	0.00160263	up
MFAP2	1.44247	1.39e-16	9.79e-15	up
GBP1	-3.31968	2.66e-58	1.27e-55	down
ID3	-1.697	1.97e-71	1.24e-68	down
PTBP2	1.06466	9.01e-07	1.89e-05	up
CTSD	-1.25889	1.43e-26	2.13e-24	down
GDA	-1.94352	2.54e-45	8.8e-43	down
CCDC92	1.49076	0.000129903	0.00154267	up
NPC2	1.01997	9.67e-24	1.14e-21	up
IFIT3	-2.28719	4.76e-109	5.99e-106	down
IFIT2	-2.40758	1.13e-111	1.57e-108	down
AVPI1	-1.01929	1.59e-28	2.63e-26	down
ALG5	1.56729	9.48e-15	5.58e-13	up
TGFBI	1.4572	4.98e-40	1.38e-37	up
CXCR4	1.56889	1.71e-15	1.07e-13	up
NA	1.81435	2.26e-30	4.34e-28	up
BICC1	1.53795	3.62e-17	2.73e-15	up
NMI	-1.13556	1.53e-07	3.72e-06	down
C4BPB	1.19474	9.66e-47	3.52e-44	up
PI3	-2.80563	1.48e-10	5.58e-09	down
SLPI	-2.26905	2.58e-106	2.75e-103	down
PMEPA1	1.01336	3.82e-08	1.03e-06	up
USP22	1.3511	8.25e-34	1.87e-31	up
LYPD3	1.38624	1.97e-08	5.5e-07	up
NA	1.4827	4e-08	1.07e-06	up
CDKN1A	-1.44475	2.95e-14	1.66e-12	down
MT2A	1.45622	1.65e-72	1.09e-69	up
IRF1	-1.04301	2.74e-07	6.39e-06	down
C3	-1.90138	5.59e-07	1.21e-05	down
IFI6	-1.18312	6.02e-06	0.000102776	down
HIVEP3	1.14289	0.000105886	0.00129412	up
APOL3	-1.69319	5.14e-05	0.000680062	down
CPA4	-2.01158	1.45e-30	2.82e-28	down
CHAC1	-2.30393	1.4e-12	6.57e-11	down
EPB41L4A	-1.42273	1.51e-18	1.31e-16	down
GDF15	-2.08366	3.9e-16	2.57e-14	down
FIBCD1	3.60887	1.22e-05	0.000192423	up
SLC6A8	1.23093	8.25e-07	1.74e-05	up
AKAP12	1.70254	6.2e-30	1.13e-27	up
EDA2R	-1.15438	0.000348434	0.00363219	down
PSMC3IP	1.35748	1.31e-15	8.36e-14	up
SEC61G	1.1687	2.09e-19	1.89e-17	up
DCLK1	5.7938	1.73e-06	3.34e-05	up
PLAAT4	-4.05076	2.07e-27	3.29e-25	down
PLAAT2	-2.70628	3.78e-10	1.34e-08	down
SPINK5	-1.62931	1.66e-06	3.22e-05	down
GSTM1	-1.55629	4.13e-43	1.27e-40	down
GSTM3	-1.4257	1.52e-66	8.42e-64	down
SORT1	2.54834	1.28e-09	4.25e-08	up
NGF	1.63436	0.000170707	0.00195507	up
FST	3.15089	3.62e-06	6.53e-05	up
TCN1	2.22569	7.59e-33	1.59e-30	up
NREP	1.63962	5e-14	2.78e-12	up
PSAT1	-1.01282	5.51e-18	4.5e-16	down
OASL	-3.17038	2.14e-203	1.48e-199	down
HILPDA	1.01009	1.26e-10	4.79e-09	up
NT5E	1.86189	9.17e-23	9.91e-21	up
CGA	3.00806	1.29e-31	2.66e-29	up
COQ10A	1.27967	3.07e-05	0.000438826	up
SERPINE2	1.99768	7.14e-64	3.53e-61	up
TTYH3	1.10616	0.000311715	0.00329204	up
CTSV	1.18259	0.000176615	0.00201274	up
KIAA0319	-1.59332	2.69e-05	0.000391307	down
ITGA11	1.04861	0.00117642	0.0100966	up
ARHGAP29	-1.25524	4.91e-08	1.3e-06	down
CYP1B1	-1.35734	1.38e-15	8.69e-14	down
IDH1	-1.67549	3.36e-35	8.03e-33	down
HERC5	-1.56386	1.05e-11	4.58e-10	down
SHISAL1	1.40152	1.68e-06	3.26e-05	up
MARCHF9	1.42774	8.99e-05	0.00111998	up
DUSP6	1.07745	6.67e-07	1.44e-05	up
RHOF	1.33741	2.28e-06	4.29e-05	up
KCNH5	-1.01585	0.00118827	0.0101794	down
SLC27A2	-1.53228	6.52e-10	2.25e-08	down
OSGIN1	-3.25941	1.21e-11	5.25e-10	down
RPS2	1.14435	2.41e-31	4.84e-29	up
PMAIP1	-1.33929	4.06e-13	2.08e-11	down
IFITM3	-1.12724	9.42e-37	2.33e-34	down
PGD	-1.06544	5.61e-23	6.32e-21	down
PTPRF	1.52586	3.12e-20	2.92e-18	up
RGS16	-1.35261	6.84e-05	0.000873203	down
TUFT1	-1.16247	2.06e-10	7.68e-09	down
FLG	-1.07293	0.000896848	0.00809386	down
UCN2	1.6051	3.38e-05	0.000477803	up
SLIT2	1.32952	5.17e-07	1.13e-05	up
OCIAD2	1.57587	1.03e-45	3.64e-43	up
PLK2	-1.07653	1.85e-15	1.15e-13	down
TPBG	1.19463	3.9e-07	8.71e-06	up
EBP	1.18733	1.5e-29	2.64e-27	up
SLC25A37	1.43207	2.33e-29	3.99e-27	up
NR6A1	1.39305	1.56e-18	1.34e-16	up
DGKZ	-2.14398	7.67e-06	0.000127932	down
TAGLN	1.52526	1.65e-12	7.74e-11	up
PRSS23	-1.43932	2.25e-10	8.31e-09	down
AKR1C2	-2.81995	2.04e-212	2.83e-208	down
SCHIP1	1.18011	0.000353157	0.00366262	up
HSPB8	-1.43571	8.93e-20	8.18e-18	down
UHMK1	-1.63015	6.52e-25	8.36e-23	down
DAB2	-1.66686	4.81e-65	2.47e-62	down
PLA2R1	1.07936	0.00015182	0.00177102	up
PRKCA	1.15537	7.62e-17	5.43e-15	up
SORBS2	1.0819	1.27e-13	6.89e-12	up
FLCN	-1.18147	3.47e-05	0.000489972	down
PSD3	1.32333	6e-08	1.56e-06	up
CARNMT1	-1.11986	5.47e-05	0.000717389	down
PTDSS1	-1.02902	2.23e-16	1.54e-14	down
MFSD14A	-1.10612	1.21e-12	5.77e-11	down
MX1	-1.53201	1.83e-05	0.000278204	down
DGKI	1.63983	1.01e-05	0.000163149	up
PSMB4	1.05285	5.25e-38	1.4e-35	up
CCDC107	-1.39976	1.9e-05	0.000287607	down
TMPRSS3	-1.3257	4.85e-05	0.000650625	down
G6PD	-1.87426	7.33e-23	7.99e-21	down
FAM189B	1.18281	3.5e-07	7.9e-06	up
ORAI2	1.05534	1.33e-17	1.04e-15	up
FDXR	-1.00327	0.000736034	0.00688508	down
ITGA5	1.11124	9.96e-23	1.07e-20	up
LSM12	1.29736	2.3e-34	5.31e-32	up
JAK1	-3.0177	3.29e-25	4.42e-23	down
DHRS3	2.28601	8.16e-81	6.28e-78	up
GBP4	-1.28172	0.000328845	0.00344665	down
TGFA	-1.86673	2.06e-06	3.94e-05	down
ALPP	-3.2233	1.4e-11	5.97e-10	down
IGFBP7	1.68693	3.72e-18	3.08e-16	up
CDCP1	1.8105	1.25e-47	4.94e-45	up
F2RL1	1.11047	0.00012194	0.00146191	up
PI16	-2.94052	2.46e-14	1.39e-12	down
TNFRSF11B	-1.12648	1.07e-13	5.8e-12	down
AQP3	-1.50602	3.06e-11	1.25e-09	down
SLITRK5	-1.10594	9.79e-08	2.44e-06	down
IFI27	-2.64341	2.45e-08	6.79e-07	down
HTRA1	2.18206	5.61e-13	2.8e-11	up
DPCD	1.21816	1.37e-24	1.71e-22	up
TUB	1.36757	2.92e-09	9.27e-08	up
TRIM66	1.4651	0.000229597	0.00251702	up
GREM1	1.40635	2.45e-05	0.000360737	up
ENDOG	2.40574	3.94e-13	2.03e-11	up
AXL	1.41135	4.84e-33	1.03e-30	up
DNAAF3	3.29738	2.28e-05	0.000339451	up
LY6D	-1.43631	0.000415903	0.0042154	down
FTH1	-1.70706	2.89e-91	2.35e-88	down
SLC3A2	-1.42654	1.71e-43	5.39e-41	down
RPSA	1.14286	2.01e-25	2.74e-23	up
NT5DC2	1.33866	1e-14	5.89e-13	up
IL7R	-2.11907	9.16e-48	3.73e-45	down
GSTM4	-2.36748	6.16e-47	2.37e-44	down
MFF	-1.38031	7.66e-26	1.08e-23	down
CPT1C	6.58802	1.34e-07	3.27e-06	up
RAB3B	1.47879	1.35e-05	0.000210898	up
CXCL10	-4.54858	1.88e-08	5.29e-07	down
CXCL8	1.68513	7.51e-07	1.6e-05	up
CLIC3	-1.28311	1.01e-26	1.53e-24	down
MT1E	1.04467	6.22e-19	5.48e-17	up
NUDT6	1.07092	3.86e-09	1.21e-07	up
HAS2	1.80217	3.94e-07	8.78e-06	up
INSR	1.25999	4.81e-07	1.06e-05	up
TMEM37	-2.52029	2.83e-08	7.78e-07	down
IFNB1	-4.57923	7.66e-07	1.63e-05	down
KRCC1	-1.48444	3.37e-08	9.15e-07	down
PAIP1	1.41813	4.21e-15	2.58e-13	up
B3GALT1	1.47922	0.000119729	0.00143914	up
HPSE	-1.35472	6.87e-08	1.76e-06	down
PARP14	-1.43857	3.84e-19	3.43e-17	down
PPP1R14B	1.23223	3.68e-13	1.9e-11	up
CNP	1.06664	2.15e-24	2.63e-22	up
JUP	-1.17578	3.31e-23	3.88e-21	down
CTU2	-1.17804	0.000426619	0.00430195	down
NA	1.35725	9.08e-07	1.9e-05	up
MED16	-1.09551	1.22e-06	2.44e-05	down
CREG2	1.29552	3.23e-05	0.000458888	up
NA	1.01516	1.52e-05	0.000234646	up
SPHK1	2.92569	5.66e-19	5.02e-17	up
BNIP3	1.63518	1.02e-51	4.39e-49	up
TALDO1	-1.32351	6.49e-23	7.19e-21	down
SAMD9L	-1.41143	3.74e-06	6.66e-05	down
APOLD1	1.02553	0.000396336	0.00403778	up
MRFAP1	1.61888	9.23e-75	6.56e-72	up
PCED1B	5.45763	3.86e-06	6.86e-05	up
TSHZ1	1.1652	1.66e-09	5.47e-08	up
NQO1	-2.19543	1.64e-130	2.84e-127	down
F2R	1.18291	0.000226612	0.00249616	up
TNFSF15	1.52697	7.3e-05	0.000922787	up
TSKU	-1.38931	2e-13	1.07e-11	down
PAQR7	1.1107	4.29e-11	1.72e-09	up
GDPGP1	-3.00456	4.13e-05	0.000565774	down
FAM227A	1.05324	7e-06	0.000117374	up
USP18	-3.63477	3.4e-07	7.72e-06	down
CIB1	1.08062	2.09e-29	3.62e-27	up
NA	2.02114	9.5e-07	1.97e-05	up
RPS27L	-1.38082	2.64e-30	4.99e-28	down
IFITM2	-1.01336	7.62e-18	6.06e-16	down
IFIT1	-1.85724	6.9e-45	2.33e-42	down
IFITM1	-1.1517	4.05e-08	1.08e-06	down
SPDYE17	-3.72431	4.16e-23	4.83e-21	down
AKR1C1	-2.41818	2.49e-179	1.15e-175	down
MT1X	2.41543	1.2e-95	1.11e-92	up
LUZP2	1.29239	5.15e-17	3.77e-15	up
ISG15	-2.622	8.54e-131	1.69e-127	down
PLSCR3	7.91327	4.38e-15	2.67e-13	up
S100A3	2.08089	1.7e-18	1.45e-16	up
UBQLN2	-1.20139	2.39e-16	1.63e-14	down
ZBED6CL	1.58311	2.3e-12	1.06e-10	up
NOC2L	-1.01692	1.13e-09	3.8e-08	down
LITAF	-1.2079	9.46e-31	1.87e-28	down
NA	1.01353	4.77e-06	8.31e-05	up
AKR1C3	-2.61329	8.5e-141	1.96e-137	down
EVL	1.10295	4.58e-05	0.000620245	up
TCEAL3	1.19369	1.79e-06	3.44e-05	up
ZNF136	-1.19417	0.000353514	0.00366357	down
S100A2	2.60058	1.12e-141	3.09e-138	up
NOP9	8.43933	1.15e-12	5.52e-11	up
CYSRT1	1.02285	4.32e-16	2.83e-14	up
PDGFA	-1.1027	6.69e-05	0.000858279	down
NA	-2.74972	5.3e-05	0.000699397	down
S100A10	1.03913	2.39e-44	7.88e-42	up
CFD	-1.26707	1.73e-05	0.000263855	down
ERO1A	2.45321	4.03e-55	1.86e-52	up
TXNRD1	-1.69699	6.33e-67	3.65e-64	down
ZXDB	-1.20892	6.78e-06	0.000114752	down
AKR1C4	-2.81828	2.44e-05	0.000359132	down
PAPSS2	-1.10789	3.48e-07	7.87e-06	down
SMOC1	1.20647	1.67e-09	5.51e-08	up
SUCNR1	1.76183	9e-13	4.4e-11	up
TGM2	1.58013	2.84e-33	6.14e-31	up
NA	1.03416	2.56e-09	8.21e-08	up
CT83	1.24048	2.02e-25	2.74e-23	up
TBC1D8	1.24214	1.02e-06	2.09e-05	up
FAM153CP	2.21455	0.000146288	0.00171226	up
KLRC2	3.43517	1.2e-24	1.52e-22	up
KLRC3	7.0839	1.16e-08	3.36e-07	up
DIO2	-1.09851	8.26e-43	2.48e-40	down
RNF208	1.21952	0.00076456	0.00711344	up
NA	1.04243	2.06e-05	0.000309776	up
GSTM2	-1.29277	7.2e-11	2.8e-09	down
PPP1CB	1.06527	1.08e-22	1.15e-20	up
IFRD2	-1.05486	3.65e-21	3.66e-19	down
FNIP1	1.10175	1.47e-20	1.4e-18	up
NA	-1.45431	3.53e-30	6.51e-28	down
TRIM16	-1.43949	2.31e-27	3.63e-25	down
APOL6	-1.90765	9.34e-08	2.34e-06	down
BTBD19	1.54046	3.17e-07	7.24e-06	up
NA	-1.56721	4.01e-25	5.34e-23	down
NA	-5.89795	2.23e-06	4.21e-05	down
NA	-1.28983	3.05e-07	7e-06	down
PLCG1-AS1	-1.01432	0.000893222	0.00807167	down
NA	1.22724	3.88e-05	0.000538771	up
SNHG26	-2.25835	5.58e-06	9.62e-05	down
LOC101927745	1.08602	0.00103855	0.00913287	up
NA	-1.32406	4.55e-08	1.21e-06	down
APCDD1L-DT	1.53458	1.59e-08	4.53e-07	up
NA	1.07905	1.72e-08	4.87e-07	up
DARS-AS1	1.9847	3.35e-06	6.11e-05	up
NA	1.26121	0.000179494	0.00204218	up
NA	-1.49437	9.44e-26	1.32e-23	down
LINC02777	1.68381	2.65e-07	6.2e-06	up
NA	1.34845	2.01e-14	1.16e-12	up
NA	1.56643	6.91e-06	0.000116301	up
HNRNPUL2-BSCL2	9.8786	4.02e-17	2.99e-15	up
NA	-1.56856	4.05e-27	6.22e-25	down
NA	-1.52798	0.000166991	0.00191728	down
MAP3K2-DT	1.82678	2.95e-13	1.54e-11	up
NA	-1.30392	2.72e-08	7.52e-07	down
RGL2	1.17354	0.000230862	0.00252488	up
PSMB9	-1.08356	1.09e-05	0.000174388	down
TM4SF1-AS1	1.10354	0.000563001	0.00547373	up
AQP1	1.82278	2.96e-06	5.42e-05	up
ARPC4	1.00187	7.29e-26	1.05e-23	up
LINC02657	1.9711	1.05e-09	3.53e-08	up
NA	5.41391	4.25e-06	7.45e-05	up
NA	-1.5985	5.53e-18	4.5e-16	down
NA	1.66063	1.09e-08	3.17e-07	up
CFB	-1.04843	0.000889584	0.00804405	down
DBNDD2	1.11464	4.11e-12	1.87e-10	up
CFHR1	-1.42914	1.47e-06	2.88e-05	down
APOBEC3C	-1.10991	4.74e-13	2.38e-11	down
LOC101928100	4.50751	1.95e-05	0.000294138	up
NA	1.53316	2.42e-10	8.78e-09	up
MIR210HG	1.90758	0.000118728	0.00143084	up
RBM14-RBM4	1.53626	1.11e-06	2.24e-05	up
LOC101928174	3.28266	5.03e-05	0.000670363	up
NA	1.38314	2.88e-07	6.65e-06	up
NA	-1.07098	0.000997384	0.00883406	down
MEX3A	1.17034	8.36e-05	0.00104926	up
CKLF-CMTM1	3.01937	1.73e-05	0.000264309	up
NA	8.68378	4.02e-09	1.25e-07	up
NA	-3.43767	1.16e-05	0.000184406	down
PPP1R14B-AS1	1.05174	1.32e-07	3.24e-06	up
VASH1-AS1	6.89599	2.19e-08	6.09e-07	up
TVP23C-CDRT4	1.21491	0.000124909	0.00149233	up
NA	1.42273	0.000352185	0.00365802	up
NA	2.09201	9.83e-06	0.000159618	up
ZNF8-ERVK3-1	2.28936	3.59e-07	8.06e-06	up
NA	2.63876	0.000133128	0.00157691	up
NA	-6.08349	1.4e-06	2.75e-05	down
URGCP-MRPS24	-8.39877	3.85e-06	6.84e-05	down
CCL5	-2.28383	7.53e-69	4.53e-66	down
NA	2.25269	0.000155076	0.00180292	up
LOC105369201	1.06943	5.05e-07	1.11e-05	up
NA	1.00301	0.000145748	0.00170883	up
AGBL1	6.11446	1.04e-06	2.12e-05	up
MLLT6	1.0298	1.02e-06	2.1e-05	up
NA	-1.31312	1.25e-05	0.000196222	down
SCHIP1	-2.76236	5.13e-05	0.000679808	down
NA	-6.33819	2.31e-42	6.81e-40	down
NA	1.29085	6.71e-10	2.31e-08	up
POLA2	-1.03566	4.88e-07	1.08e-05	down
NA	-1.02254	1.74e-21	1.79e-19	down
NA	6.00923	9.55e-07	1.98e-05	up
NA	-7.61865	4.55e-09	1.41e-07	down
NA	-1.19679	0.000530718	0.00521483	down
